# Supplementary material for: Biochemical Compounds, Antioxidant Capacity, Leaf Color Profile and Yield of Basil (Ocimum sp.) Microgreens in Floating System
Source: Plants (Basel). 2023 Jul 14;12(14):2652. doi: 10.3390/plants12142652 (PMC10386441; doi:10.3390/plants12142652)
Supplement: Supplementary file 1 [file plants-12-02652-s001.zip]

Archive with 1 entries (1 files):
- plants-2498839-supplementary.pdf
